# Supplementary material for: Human iPSCs from Aged Donors Retain Their Mitochondrial Aging Signature
Source: Int J Mol Sci. 2024 Oct 18;25(20):11199. doi: 10.3390/ijms252011199 (PMC11508692; doi:10.3390/ijms252011199)
Supplement: Supplementary file 1 [file ijms-25-11199-s001.zip]

Archive with 1 entries (1 files):
- ijms-3252761-supplementary.pdf
